# Supplementary material for: An Overview of Macrolide Resistance in Streptococci: Prevalence, Mobile Elements and Dynamics
Source: Microorganisms. 2022 Nov 23;10(12):2316. doi: 10.3390/microorganisms10122316 (PMC9783990; doi:10.3390/microorganisms10122316)
Supplement: Supplementary file 1 [file microorganisms-10-02316-s001.zip]

Archive with 1 entries (1 files):
- microorganisms-1974741-supplementary.xlsx
