# Supplementary material for: An Overview of Macrolide Resistance in Streptococci: Prevalence, Mobile Elements and Dynamics
Source: Microorganisms. 2022 Nov 23;10(12):2316. doi: 10.3390/microorganisms10122316 (PMC9783990; doi:10.3390/microorganisms10122316)
Supplement: Supplementary file 1 [file microorganisms-10-02316-s001.zip › microorganisms-1974741-supplementary.xlsx]

## Sheet: ST1a.SPNE
	Supplementary Table S1a. Streptococcus pneumoniae
	Region	Country	City	Period		Sample	Age	No of Isolates	%Macrolide non-susceptible	Reference
						(a) Africa
	Eastern	Ethiopia	Addis Ababa	2016	2017	All	Children	119	33.6	Negash et al.2021
	Northern	Algeria	National	2001	2010	All	Children	294	31.0	Tali-Maamar et al.2012
		Morocco	Casablanca	1998	2001	All	All	311	9.4	Benbachir et al.2012
				2002	2005	All	All	331	12.2	Benbachir et al.2012
				2006	2008	All	All	313	14.4	Benbachir et al.2012
				2007	2014	All	All	655	14.0	Diawara et al 2016
						(b) America
	Central	Mexico	National	2003	2004	All	All	105	27.6	Farrell et al. 2008
	Northern	Canada	National	1998	2004	Respiratory	ND	9 286	9.3	Wierzbowski et al.2007
				2003	2004	All	All	518	20.1	Farrell et al. 2008
				2007	2016	Blood	All	896	19.2	Golden et al.2019
				2007	2016	Respiratory	All	1 685	22.8	Golden et al.2019
		USA	National	2015	2015	Invasive	ND	2 316	31.0	Metcalf et al.2016
				2017	2017	Invasive	All	2 881	29.2	Varghese et al.2020
				2018	2019	Blood	Adults	1 591	29.6	Gupta et al.2021
				2018	2019	Respiratory	Adults	2 035	47.3	Gupta et al.2021
			Alaska	1986	1994	Invasive	All	1 086	3.5	Rudolph et al. 2013
				1995	2000	Invasive	All	736	16.0	Rudolph et al. 2013
				2001	2005	Invasive	All	452	8.2	Rudolph et al. 2013
				2006	2010	Invasive	All	649	12.0	Rudolph et al. 2013
			Arizona	1999	2008	Invasive	All	104	4.8	Bowers et al.2012
				1999	2008	Non-invasive	All	488	27.9	Bowers et al.2012
	South	Argentina	National	2003	2004	All	All	116	12.1	Farrell et al. 2008
			Buenos Aires	2006	2008	Invasive	Children	563	20.4	Zintgraff et al.2022
				2009	2010	Ear exudate	Children	126	20.6	Reijtman et al. 2013
				2009	2011	Invasive	Children	923	29.4	Zintgraff et al.2022
				2012	2013	Invasive	Children	489	24.1	Zintgraff et al.2022
				2014	2016	Invasive	Children	454	23.8	Zintgraff et al.2022
				2017	2019	Invasive	Children	369	35.2	Zintgraff et al.2022
		Brazil	National	2003	2004	All	All	308	6.2	Farrell et al. 2008
			Porto Alegre	2007	2012	Invasive	All	228	7.9	Caierão et al.2014
		Colombia	National	2003	2004	All	All	58	0.0	Farrell et al. 2008
			Bogota	2008	2011	Invasive	Children	134	4.8	Gutiérrez-Tobar et al.2022
				2012	2013	Invasive	Children	44	5.6	Gutiérrez-Tobar et al.2022
				2014	2019	Invasive	Children	192	35.2	Gutiérrez-Tobar et al.2022
		Peru	National	2003	2004	All	All	54	27.8	Farrell et al. 2008
			Lima	2007	2009	Nasopharynx	Children	313	37.7	Gonzales et al.2022
				2006	2008	Invasive	Children	101	24.8	Gonzales et al.2022
				2009	2011	Invasive	Children	56	39.3	Gonzales et al.2022
				2016	2019	Invasive	Children	85	85.9	Gonzales et al.2022
				2018	2019	Nasopharynx	Children	208	57.7	Gonzales et al.2022
		Venezuela	National	2003	2004	All	All	33	33.3	Farrell et al. 2008
						(c) Asia
	Eastern	China	National	2008	2009	All	All	642	96.4	Kim et al.2012
				2011	2016	All	All	881	95.2	Zhao et al.2017
				2016	2016	Invasive	Children	165	95.2	Wang et al.2019
				2016	2016	Non-invasive	Children	5 967	97.1	Wang et al.2019
			Beijing	2010	2010	Nasopharynx	Children	140	96.7	Zhou et al.2011
			Chongqing	2020	2020	Nasopharynx	Children	83	56.6	Lei et al.2022
			Shengjing	2000	2019	All	All	1 247	98.6	Zhou et al.2022
			Suzhou	2012	2013	Nasopharynx	Children	175	100.0	Geng et al.2014
			Sichuan	2018	2018	All	All	31	100.0	Peng et al.2021
				2018	2018	Nasopharynx	All	52	100.0	Peng et al.2021
		Hong Kong	National	2003	2004	All	All	62	80.6	Farrell et al. 2008
				2008	2009	All	All	196	75.5	Kim et al.2012
		Japan	National	2001	2015	All	Children	1 712	84.1	Toda et al.2018
				2001	2015	All	Adults	2 642	75.3	Toda et al.2018
				2008	2009	All	All	18	66.7	Kim et al.2012
			Gifu/Aichi	2008	2009	Non-invasive	Children	136	91.9	Okade et al. 2014
				2009	2010	Non-invasive	Children	191	97.3	Okade et al. 2014
				2010	2011	Non-invasive	Children	126	95.2	Okade et al. 2014
				2011	2012	Non-invasive	Children	111	96.4	Okade et al. 2014
		South Korea	National	2003	2004	All	All	131	74.8	Farrell et al. 2008
				2008	2009	All	All	327	81.7	Kim et al.2012
			Busan	2008	2014	All	All	378	74.7	Kim et al.2016
			Chungnam	2012	2019	All	All	714	79.2	Kim et al.2021
			Seoul	2010	2010	Nasopharynx	Children	137	78.1	Lee et al. 2013
		Taiwan	National	2003	2004	All	All	126	97.6	Farrell et al. 2008
				2008	2009	All	All	231	87.1	Kim et al.2012
	South-eastern	Malaysia	National	2008	2009	All	All	165	33.3	Kim et al.2012
		Philippines	National	2008	2009	All	All	118	5.3	Kim et al.2012
		Thailand	National	2008	2009	All	All	212	51.4	Kim et al.2012
		Vietnam	National	2008	2009	All	All	233	82.9	Kim et al.2012
	Southern	India	National	2008	2009	All	All	23	17.4	Kim et al.2012
			Northern Jordan	2012	2013	Nasopharynx	Children	53	52.8	Swedan et al.2016
		Iran	Tehran	2011	2013	All	ND	92	46.0	Azadegan et al.2015
				2011	2013	Nasopharynx	ND	94	49.0	Azadegan et al.2015
		Sri Lanka	National	2008	2009	All	All	19	79.0	Kim et al.2012
	Western	Israel	National	2003	2004	All	All	64	14.0	Farrell et al. 2008
		Lebanon	National	2008	2010	All	ND	65	67.7	Taha et al.2012
			Beirut	2005	2009	All	All	121	33.9	Daoud et al.2011
			North	2010	2015	All	ND	132	34.1	Ashkar et al.2017
		Saudi Arabia	National	2003	2004	All	All	63	38.1	Farrell et al. 2008
		South Africa	National	2003	2004	All	All	448	58.7	Farrell et al. 2008
		Turkey	National	2003	2004	All	All	159	14.5	Farrell et al. 2008
			Cerrahpaşa	2008	2009	All	ND	80	22.5	Sirekbasan et al.2015
			Istanbul	2015	2016	Nasopharynx	Children	140	52.0	Pekuz et al.2019
						(d) Europe
	Eastern	Bulgaria	National	1995	2005	Invasive	All	127	18.9	Setchanova et al.2012
				2006	2010	Invasive	All	95	20.0	Setchanova et al.2012
				2011	2016	All	All	198	43.9	Setchanova et al.2017
		Hungary	National	2003	2004	All	All	156	43.6	Farrell et al. 2008
				2015	2016	Nasal	Children	206	19.0	Kovács et al.2019
				2015	2016	All	All	146	49.1	Kovács et al.2019
		Poland	National	2003	2004	All	All	143	18.2	Farrell et al. 2008
		Russia	National	2003	2004	All	All	270	4.1	Farrell et al. 2008
			Moscow	2009	2013	All	Children	835	26.0	Mayanskiy et al. 2014
		Slovak Republic	National	2003	2004	All	All	128	13.3	Farrell et al. 2008
	Northern	Denmark	Faroe Islands	2009	2011	Nasopharynx	Children	271	1.5	Debess et al.2018
		Finland	National	2002	2006	Invasive	All	3 571	6.2	Siira et al.2009
				2003	2004	All	All	69	15.9	Farrell et al. 2008
		Ireland	National	2003	2004	All	All	100	18.0	Farrell et al. 2008
		Lithuania	National	2012	2013	Nasopharynx	Children	367	21.3	Stacevičiene et al.2016
		Sweden	National	2003	2004	All	All	133	6.0	Farrell et al. 2008
			Skåne	2016	2018	Non-invasive	All	2 131	0.3	Uddén et al.2021
		UK	National	2003	2004	All	All	99	24.2	Farrell et al. 2008
			Scotland	1996	2003	All	All	252	10.3	Smith et al.2006
	Southern	Croatia	National	2005	2019	Invasive	Adults	1 262	23.0	Butić et al.2022
		Greece	National	2003	2004	All	All	156	49.4	Farrell et al. 2008
		Italy	National	2003	2004	All	All	228	45.6	Farrell et al. 2008
		Portugal	National	2003	2004	All	All	66	6.1	Farrell et al. 2008
				2015	2018	Invasive	Adults	2 172	14.8	Silva-Costa et al.2021
		Slovenia	National	1997	2017	Invasive	All	4 241	15.0	Kastrin et al.2019
		Spain	National	1997	2008	Invasive	Adults	15 079	20.5	Liñares et at.2010
				1997	2008	Invasive	Children	4 187	31.6	Liñares et at.2010
				2008	2009	Invasive	Adults	949	21.2	Gonzalez-Diaz et al.2020
				2012	2013	Invasive	Adults	609	24.0	Gonzalez-Diaz et al.2020
				2015	2016	Invasive	Adults	639	16.3	Gonzalez-Diaz et al.2020
			Barcelona	1997	2001	Invasive	Children	58	45.0	Muñoz-Almagro et al.2008
				1999	2007	Invasive	Adults	853	22.1	Calatayud et al.2010
				2002	2006	Invasive	Children	140	24.0	Muñoz-Almagro et al.2008
				2011	2013	All	Adults	303	27.0	Fernandez-Delgado et al.2021
				2017	2019	All	Adults	277	19.0	Fernandez-Delgado et al.2021
			Madrid	2000	2007	Invasive	All	416	18.7	De la Pedrosa et al.2009
	Western	Austria	National	2003	2004	All	All	65	16.9	Farrell et al. 2008
		Belgium	National	2003	2004	All	All	192	30.7	Farrell et al. 2008
			Brussels	2007	2009	All	All	249	24.9	Lismond et al.2012
		Czech Republic	National	2003	2004	All	All	172	2.9	Farrell et al. 2008
				2014	2016	All	All	200	10.5	Torumkuney et al.2018
		France	National	2003	2004	All	All	320	53.1	Farrell et al. 2008
				2006	2009	Nasopharynx	Children	3 498	44.7	Angoulvant et al.2015
				2010	2013	Nasopharynx	Children	3 702	32.7	Angoulvant et al.2015
		Germany	National	1992	2006	Invasive	Children	2 273	24.8	Imöhl et al.2015
				1992	2006	Invasive	Adults	4 518	13.2	Imöhl et al.2015
				2005	2006	Invasive	All	1 887	28.4	Bley et al.2011
				2005	2006	Non-invasive	All	158	33.0	Bley et al.2011
				2006	2010	Invasive	Children	1 014	17.3	Imöhl et al.2015
				2006	2010	Invasive	Adults	6960	13.0	Imöhl et al.2015
				2010	2013	Invasive	Children	599	8.2	Imöhl et al.2015
				2010	2013	Invasive	Adults	6 571	8.8	Imöhl et al.2015
		Switzerland	National	2004	2014	Invasive	All	10 996	11.8	Hauser et al.2016
				2004	2014	Non-invasive	All	2 129	12.0	Hauser et al.2016
		The Netherlands	National	2003	2004	All	All	59	10.2	Farrell et al. 2008
						(e) Oceania
	Australia	Australia	Western	1999	2005	Nasopharynx	Children	547	14.8	Dunne et al.2016
			National	2003	2004	All	All	172	21.5	Farrell et al. 2008
			New South Wales	2005	2005	Invasive	Children	328	31.0	Xu et al.2010
			Southeastern	2011	2017	Invasive	Children	75	13.0	Hernstadt et al.2020
	ND	Not indicated

## Sheet: ST1b.SPYO
	Supplementary Table S1b. Streptococcus pyogenes
	Region	Country	City	Period		Sample	Age	No of Isolates	%Macrolide non-susceptible	Reference
						(a) Africa
	Eastern	Ethiopia	Jigjiga	2021	2021	Nasopharynx	Children	49	6.1	Barsenga et al.2022
	Middle	Gabon	Moyen Ogooué	2012	2013	Non-invasive	All	76	11.0	Arnold et al.2022
	Northern	Tunisia	Tunis	2000	2008	All	Children	193	3.6	Rafei et al.2020 / Ksia et al.2010
				2000	2013	All	Children	289	5.2	Ksia et al.2017
	Western	Gambia	Fajara	2004	2012	All	All	126	11.1	Foster-Nyarko et al.2017
						(b) America
	Central	Mexico	National	1999	2009	All	All	467	4.9	Villaseñor-Sierra et al.2012
	Northern	All		1997	2004	All	All	1 154	9.0	Biedenbach et al.2006
		USA	National	2006	2017	Invasive	All	17 179	14.5	Fay et al.2021
				2015	2015	Invasive	All	1 454	14.4	Chochua et al.2017
				2015	2017	Invasive	All	5 261	18.0	Li et al.2022
				2016	2017	Invasive	All	3 873	19.3	Li et al.2020
				2018	2019	Invasive	All	4 369	25.0	Li et al.2022
			Houston	2013	2017	Invasive	Children	263	9.9	Sanson et al.2019
				2013	2017	SSTI	Children	235	9.4	Sanson et al.2019
				2013	2017	Pharynx	Children	431	3.9	Sanson et al.2019
			Ohio	2005	2008	All	All	334	11.6	DiPersio et al. 2011
			Wisconsin	2011	2015	Pharynx	Children	143	15.0	de Muri et al.2017
	Southern	Argentina	Bariloche	2000	2003	All	All	1 068	2.4	Rubinstein et al.2005
		Brazil	Rio de Janeiro	2008	2012	Oropharynx	All	91	15.4	Arêas et al.2014
		Chile	Nacional	1996	2005	All	ND	1 282	3.5	Rodriguez et al.2011
		Latin America		1999	2000	All	All	277	8.7	Mendes et al.2003
						(c) Asia
	Eastern	China	National	2009	2016	All	All	140	95.0	Lu et al.2017
				2010	2017	Invasive	Children	66	90.5	Hua et al.2019
		Hong Kong	National	1998	2000	All	All	123	30.9	Ip et al. 2002
		Japan	National	2013	2018	Invasive	All	621	38.9	Ikebe et al.2021
			Southwestern	2011	2013	Pharynx	Children	299	41.5	Tanaka et al.2016
		South Korea	National	2012	2019	All	All	169	1.2	Cho et al.2022
			Wonju	2003	2004	All	ND	63	4.8	Uh et al.2007
		Taiwan	Tainan	2000	2009	ND	Children	166	18.1	Tsai et al.2021
				2010	2019	ND	Children	173	58.4	Tsai et al.2021
	Southern	India	Southern	1986	1993	Pharynx	Children	424	2.0	Brahmadathan et al.2005
				1994	2002	Pharynx	Children	802	2.8	Brahmadathan et al.2005
				2002	2002	Pharynx	Children	87	13.8	Brahmadathan et al.2005
			Puducherry	2013	2017	All	All	206	53.0	Abraham et al.2018
			Kolkata	2009	2011	Pharynx	All	140	2.9	Ray et al.2016
	Western	Israel	Central	2012	2019	Invasive	Children	47	4.3	Canetti et al.2021
			Jerusalem	2010	2010	All	ND	127	4.7	Megged et al.2013
		Lebanon	National	2011	2013	All	All	986	6.0	Rafei et al.2020
				2015	2016	All	All	718	7.0	Rafei et al.2020
			Beirut	2010	2011	All	All	150	23.0	Rafei et al.2020
		Turkey	Ankara	2000	2002	Pharynx	ND	1.335	2.7	Rafei et al.2020
				2002	2003	All	ND	381	6.8	Rafei et al.2020
			North-western	2005	2008	All	ND	127	8.7	Rafei et al.2020
			Trakya	1996	2000	All	ND	260	2.7	Rafei et al.2020
		Saudi Arabia	National	2003	2003	Pharynx	Children	335	6.3	Rafei et al.2020
		Yemen	Ibb	2012	2012	Pharynx	Children	93	61.3	Rafei et al.2020
						(d) Europe
	All			1997	2004	All	All	1 267	15.0	Biedenbach et al.2006
	Eastern	Bulgaria	Sofia	2013	2016	All	All	329	31.0	Muhtarova et al.2017
		Hungary	Southern	2008	2017	All	All	2 345	10.5	Gajdács et al.2020
	Northern	Finland	National	2008	2008	Invasive	All	224	1.9	Smit et al.2015
				2013	2013	Invasive	All	176	8.7	Smit et al.2015
		Iceland	National	1995	2016	All	All	15 217	11.9	Southon et al.2020
		Ireland	National	2012	2015	All	All	472	4.5	Meehan et al.2018
		Norway	National	1993	2002	ND	ND	1 657	2.7	Littauer et al.2006
				2010	2014	Invasive	All	346	3.0	Naseer et al.2016
		UK	North East Scotland	2000	2001	ND	ND	1 625	1.6	Amezaga et al.2006
		UK and Ireland	National	2001	2006	Invasive	All	553	4.7	Brown et al.2008
	Southern	France	National	2009	2011	Pharynx	Children	585	3.2	d'Humières et al.2012
		Greece	Athens	2003	2006	All	Children	1 160	14.9	Michos et al.2009
				2007	2013	All	Children	1 324	20.4	Michos et al.2016
			Central	2007	2009	All	ND	495	24.0	Malli et al.2010
				2011	2017	All	Children	604	15.4	Grivea et al.2020
		Italy	Siena	2000	2013	All	All	2 744	17.9	Olivieri et al.2015
		Portugal	National	2000	2005	Pharynx	Children	320	20.9	Friães et al.2012
				2000	2005	Invasive	Children	160	12.0	Friães et al.2012
				2003	2009	Invasive and SSTI	ND	320	10.0	Pato et al.2018
				2007	2013	Pharynx	All	3 634	4.4	Silva-Costa et al.2015
				2010	2015	Invasive	All	381	4.0	Friães et al.2019
		Spain	National	1998	2009	Invasive	All	247	17.0	Montes et al.2011
				1999	2005	All	All	17 232	21.3	Perez-Trallero et al.2007
				2007	2019	Invasive	All	1 893	8.9	Villalon et al.2021
			Barcelona	1993	2008	All	Adults	541	18.3	Ardanuy et al.2010
				1998	2018	All	Adults	1 028	13.8	Berbel et al.2021
			Donostia	2005	2012	All	All	12 346	7.0	Montes et al.2014
				2007	2009	All	All	400	46.8	Perez-Trallero et al.2011
			Asturias	2005	2015	All	Children	1 788	18.2	Calle-Miguel et al.2017
			Seville	2001	2004	All	All	134	26.1	Merino-Díaz et al.2008
	Western	Germany	National	2003	2013	Invasive	All	1 281	4.0	Imöhl et al.2015
			Freiburg	2006	2009	Pharynx	Children	350	2.6	Farmand et al.2012
		The Netherlands	Nijmegen	2005	2006	All	All	219	1.4	van Leer Bute et al.2010
	ND	Not indicated
	SSTI	Skin and Soft Tissue Infections

## Sheet: ST1c.SEQS
	Supplementary Table S1c. Streptococcus dysgalactiae subsp equisimilis
	Region	Country	City	Period		Sample	Age	No of Isolates	%Macrolide non-susceptible	Reference
						(a) Africa
	Western	Gabon	Moyen Ogooué	2012	2013	Non-invasive	All	89	28.1	Arnold et al.2022
						(b) America
	Northern	US	National	1997	2004	All	All	472	19.3	Biedenbach et al.2006
	South	Argentina	National	2011	2012	Invasive and SSTI	All	23	26.1	Traverso et al.2016
		Brazil	South-eastern	1979	2008	All	ND	104	2022-05-13	Silva et al.2015
			Rio de Janeiro	2008	2013	Non-invasive	All	44	18.2	de Souza et al.2016
						(c) Asia
	Eastern	China	Beijing	2007	2015	All	Adults	56	71.4	Lu et al.2016
			Hong Kong	1998	2000	All	All	373	23.9	Ip et al. 2002
		Japan	National	2003	2005	All	ND	145	10.3	Sunaoshi et al.2010
				2010	2013	Invasive	All	693	18.5	Wajima et al.2016
			Tokyo	2014	2015	All	All	13	23.1	Fujita et al.2017
		South Korea	Seoul	2012	2016	Invasive	Adults	52	42.3	Park et al.2019
			Wonju	2003	2004	All	ND	29	10.3	Uh et al.2007
		Taiwan	Taichung	2007	2011	All	ND	246	26.3	Lo et al.2015
			Tainan	1993	2010	Invasive	ND	119	45.4	Zheng et al.2017
	Western	Israel	National	2007	2011	Invasive	Adults	99	18.2	Halperin et al.2016
				2007	2011	Nasopharynx	Adults	116	6.0	Halperin et al.2016
			Jerusalem	2010	2010	All	ND	18	38.9	Megged et al.2013
		Turkey	Ankara	1995	2002	All	All	105	9.5	Ergin et al.2003
						(d) Europe
	All			1997	2004	All	All	294	16.3	Biedenbach et al.2006
	Eastern	Hungary	Southern	2008	2017	All	All	313	21.4	Gajdács et al.2020
	Northern	UK	North East Scotland	2000	2001	ND	ND	1 513	5.4	Amezaga et al.2006
		UK and Ireland	National	2001	2006	Invasive	All	365	15.1	Brown et al.2008
	Southern	Italy	National	2000	2010	All	All	54	31.3	Gherardi et al.2013
		Spain	La Rioja	2012	2015	All	All	42	16.7	Rojo-Bezares et al.2021
			Sevilla	2001	2004	All	All	37	18.9	Merino-Díaz et al.2008
	Western	Austria	Graz	2005	2013	All	All	113	13.0	Leitner et al.2015
		France	National	2006	2010	All	Adults	182	26.4	Loubinoux et al.2013
		The Netherlands	Nijmegen	2005	2006	All	All	295	5.1	van Leer Bute et al.2010

## Sheet: ST1d.SAGA
	Supplementary Table S1d. Streptococcus agalactiae
	Region	Country	City	Period		Sample	Age	No of Isolates	% Macrolide non-susceptible	Reference
						(a) Africa
	Eastern	Ethiopia	Jigjiga	2021	2021	Vaginorectal	All (Pregnant)	29	20.7	Tesfaye et al.2022
	Western	Nigeria	Port Harcourt	2018	2018	Vaginorectal	All (Pregnant)	43	30.3	Bob-Manuel et al.2021
						(b) America
	North	USA	National	1997	2004	All	All	1 717	26.6	Biedenbach et al.2006
				2008	2016	Invasive	Adults	13 443	53.2	Watkins et al.2019
				2015	2015	Invasive	All	1 975	52.8	Metcalf et al.2017
				2015	2017	Invasive	All	6 340	55.2	McGee et al.2021
			Ohio	2005	2008	All	All	107	57.0	DiPersio et al.2011
	South	Argentina	National	2014	2015	Invasive	All	162	17.3	Arias et al.2022
		Brazil	Bahia	2017	2018	Vaginorectal	All (Pregnant)	32	25.0	Santana et al.2020
						(c) Asia
	Eastern	Japan	Hokkaido	2007	2021	Vaginorectal	All (Pregnant)	76	40.7	Kawaguchiya et al.2022
		South Korea	National	2018	2020	Vaginal	All (Pregnant)	3 512	35.6	Bae et al.2022
			Wonju	2003	2004	All	ND	109	36.7	Uh et al.2007
			Seoul	2012	2016	Invasive	Adults	151	29.1	Park et al.2019
	Western	Israel	Jerusalem	2010	2010	All	ND	88	17.0	Megged et al.2013
						(d) Europe
	All			1997	2004	All	All	599	11.9	Biedenbach et al.2006
	Eastern	Poland	Kraków	ND	ND	Urinary tract	Adults	94	22.0	Dobrut et al.2022
			National	2016	2018	All	All	165	30.4	Kaminska et al.2020
	Northern	Denmark	National	2005	2018	Invasive	All	1 875	17.5	Slotved et al.2020
		UK	North East Scotland	2000	2001	ND	ND	1 233	3.4	Amezaga et al.2006
		UK and Ireland	National	2001	2006	Invasive	All	414	15.2	Brown et al.2008
	Southern	Italia	Sicily	2015	2015	Vaginorectal	All (Pregnant)	550	25.1	Genovese et al.2020
				2016	2016	Vaginorectal	All (Pregnant)	648	22.1	Genovese et al.2020
				2017	2017	Vaginorectal	All (Pregnant)	700	54.0	Genovese et al.2020
				2018	2018	Vaginorectal	All (Pregnant)	750	44.9	Genovese et al.2020
				2019	2019	Vaginorectal	All (Pregnant)	846	48.0	Genovese et al.2020
		Portugal	National	2009	2015	Invasive	Adults	555	35.1	Lopes et al.2018
		Serbia	ND	2015	2020	All	All	1071	26.7	Kekic et al.2021
		Spain	Sevilla	2001	2004	All	All	689	15.7	Merino-Díaz et al.2008
			Gran Canaria	2002	2010	All	ND	300	26.0	Artiles et al.2012
			Barcelona	2010	2016	All	All (Pregnant)	242	20.7	López et al.2018
	Western	Belgium	Brussels	2005	2019	Invasive	Adults	337	34.1	Graux et al.2021
		France	National	2007	2019	Invasive	Children	1 262	30.0	Plainvert et al.2020
				2007	2019	Invasive	Adults	1 960	32.7	Vuillemin et al.2021
		Germany	National	2009	2010	Invasive	All	978	22.4	Lohrmann et al.2021
		The Netherlands	Nijmegen	2005	2006	All	All	562	5.3	van Leer Bute et al.2010
						(e) Oceania
		Australia	Sydney	2016	2019	All	All	100	32.0	Jones et al.2022

## Sheet: ST1e.References
Abraham et al.2018	Abraham, T.; Sistla, S. Trends in Antimicrobial Resistance Patterns of Group A Streptococci, Molecular Basis and Implications. Indian J Med Microbiol 2018, 36, 186–191, doi:10.4103/ijmm.IJMM_18_107.
Amezaga et al.2006	Amezaga, M.R.; McKenzie, H. Molecular Epidemiology of Macrolide Resistance in β-Haemolytic Streptococci of Lancefield Groups A, B, C and G and Evidence for a New Mef Element in Group G Streptococci That Carries Allelic Variants of Mef and Msr(D). Journal of Antimicrobial Chemotherapy 2006, 57, 443–449, doi:10.1093/jac/dki490.
Angoulvant et al.2015	Angoulvant, F.; Cohen, R.; Doit, C.; Elbez, A.; Werner, A.; Béchet, S.; Bonacorsi, S.; Varon, E.; Levy, C. Trends in Antibiotic Resistance of Streptococcus Pneumoniae and Haemophilus Influenzae Isolated from Nasopharyngeal Flora in Children with Acute Otitis Media in France before and after 13 Valent Pneumococcal Conjugate Vaccine Introduction. BMC Infect Dis 2015, 15, 1–8, doi:10.1186/s12879-015…
Ardanuy et al.2010	Ardanuy, C.; Domenech, A.; Rolo, D.; Calatayud, L.; Tubau, F.; Ayats, J.; Martín, R.; Liñares, J. Molecular Characterization of Macrolide-and Multidrug-Resistant Streptococcus Pyogenes Isolated from Adult Patients in Barcelona, Spain (1993-2008). Journal of Antimicrobial Chemotherapy 2010, 65, 634–643, doi:10.1093/jac/dkq006.
Arêas et al.2014	Arêas, G.P.; Schuab, R.B.B.; Neves, F.P.G.; Barros, R.R. Antimicrobial Susceptibility Patterns, Emm Type Distribution and Genetic Diversity of Streptococcus Pyogenes Recovered in Brazil. Mem Inst Oswaldo Cruz 2014, 109, 935–939, doi:10.1590/0074-0276140231.
Arias et al.2022	Arias, B.; Kovacec, V.; Vigliarolo, L.; Suárez, M.; Tersigni, C.; Lopardo, H.; Mollerach, M.; Bonofiglio, L. Epidemiology of Invasive Infections Caused by Streptococcus Agalactiae in Argentina. Microbial Drug Resistance 2022, 28, 322–329, doi:10.1089/mdr.2021.0071.
Arnold et al.2022	Arnold, B.; Bélard, S.; Alabi, A.; Hufnagel, M.; Berner, R.; Toepfner, N. High Diversity of Emm Types and Marked Tetracycline Resistance of Group A Streptococci and Other ß-Hemolytic Streptococci in Gabon, Central Africa. Pediatric Infectious Disease Journal 2022, 41, 405–410, doi:10.1097/INF.0000000000003483.
Artiles et al.2012	Artiles Campelo, F.; Cañas Pedrosa, A.; Álamo Antúnez, I.; Lafarga Capuz, B. Phenotypes and Mechanisms of Resistance to Macrolides and Lincosamides in Streptococcus Agalactiae Isolates with Clinical Significance in an Eight-Year Period. Revista Española de Quimioterapia 2012, 25, 42–46.
Ashkar et al.2017	el Ashkar, S.; Osman, M.; Rafei, R.; Mallat, H.; Achkar, M.; Dabboussi, F.; Hamze, M. Molecular Detection of Genes Responsible for Macrolide Resistance among Streptococcus Pneumoniae Isolated in North Lebanon. J Infect Public Health 2017, 10, 745–748, doi:10.1016/j.jiph.2016.11.014.
Azadegan et al.2015	Azadegan, A.; Ahmadi, A.; Lari, A.R.; Talebi, M. Detection of the Efflux-Mediated Erythromycin Resistance Transposon in Streptococcus Pneumoniae. Ann Lab Med 2015, 35, 57–61, doi:10.3343/alm.2015.35.1.57.
Bae et al.2022	Bae, H.G.; Hong, J.; Kim, Y.-J.; Lee, K.-R.; Lee, K.; Choi, S.J.; Uh, Y. A Retrospective National Study on Colonization Rate and Antimicrobial Susceptibility of Streptococcus Agalactiae in Pregnant Korean Women, 2018–2020. Yonsei Med J 2022, 63, 717, doi:10.3349/ymj.2022.63.8.717.
Barsenga et al.2022	Barsenga, S.; Mitiku, H.; Tesfa, T.; Shume, T. Throat Carriage Rate, Associated Factors, and Antimicrobial Susceptibility Pattern of Group A Streptococcus among Healthy School Children in Jigjiga City, Eastern Ethiopia. BMC Pediatr 2022, 22, doi:10.1186/s12887-022-03294-2.
Benbachir et al.2012	Benbachir, M.; Elmdaghri, N.; Belabbes, H.; Haddioui, G.; Benzaid, H.; Zaki, B. Eleven-Year Surveillance of Antibiotic Resistance in Streptococcus Pneumoniae in Casablanca (Morocco). Microbial Drug Resistance 2012, 18, 157–160, doi:10.1089/mdr.2011.0130.
Berbel et al.2021	Berbel, D.; Càmara, J.; González-Díaz, A.; Cubero, M.; López De Egea, G.; Martí, S.; Tubau, F.; Domínguez, M.A.; Ardanuy, C. Deciphering Mobile Genetic Elements Disseminating Macrolide Resistance in Streptococcus Pyogenes over a 21 Year Period in Barcelona, Spain. Journal of Antimicrobial Chemotherapy 2021, 76, 1991–2003, doi:10.1093/jac/dkab130.
Biedenbach et al.2006	Biedenbach, D.J.; Toleman, M.A.; Walsh, T.R.; Jones, R.N. Characterization of Fluoroquinolone-Resistant β-Hemolytic Streptococcus Spp. Isolated in North America and Europe Including the First Report of Fluoroquinolone-Resistant Streptococcus Dysgalactiae Subspecies Equisimilis: Report from the SENTRY Antimicrobial Surveillance Program (1997-2004). Diagn Microbiol Infect Dis 2006, 55, 119–127, doi…
Bley et al.2011	Bley, C.; van der Linden, M.; Reinert, R.R. Mef(A) Is the Predominant Macrolide Resistance Determinant in Streptococcus Pneumoniae and Streptococcus Pyogenes in Germany. Int J Antimicrob Agents 2011, 37, 425–431, doi:10.1016/j.ijantimicag.2011.01.019.
Bob-Manuel et al.2021	Bob-Manuel, M.; McGee, L.; Igunma, J.A.; Alex-Wele, M.A.; Obunge, O.K.; Wariso, K.T. Whole Genome Sequence Based Capsular Typing and Antimicrobial Resistance Prediction of Group B Streptococcal Isolates from Colonized Pregnant Women in Nigeria. BMC Genomics 2021, 22, doi:10.1186/s12864-021-07929-z.
Bowers et al.2012	Bowers, J.R.; Driebe, E.M.; Nibecker, J.L.; Wojack, B.R.; Sarovich, D.S.; Wong, A.H.; Brzoska, P.M.; Hubert, N.; Knadler, A.; Watson, L.M.; et al. Dominance of Multidrug Resistant CC271 Clones in Macrolide-Resistant Streptococcus Pneumoniae in Arizona. BMC Microbiol 2012, 12, doi:10.1186/1471-2180-12-12.
Brahmadathan et al.2005	Brahmadathan, K.N.; Anitha, P.; Gladstone, P. Increasing Erythromycin Resistance among Group A Streptococci Causing Tonsillitis in a Tertiary Care Hospital in Southern India. Clinical Microbiology and Infection 2005, 11, 335–337, doi:10.1111/j.1469-0691.2005.01100.x.
Brown et al.2008	Brown, D.F.J.; Hope, R.; Livermore, D.M.; Brick, G.; Broughton, K.; George, R.C.; Reynolds, R. Non-Susceptibility Trends among Enterococci and Non-Pneumococcal Streptococci from Bacteraemias in the UK and Ireland, 2001-06. Journal of Antimicrobial Chemotherapy 2008, 62, doi:10.1093/jac/dkn354.
Butić et al.2022	Butić, I.; Gužvinec, M.; Jelić, M.; Groš, I.; Lucić, S.; Bošnjak, M.; Tambić Andrašević, A. Serotype Distribution and Antimicrobial Resistance of Invasive Streptococcus Pneumoniae Isolates among Croatian Adults during a Fifteen-Year Period (2005-2019). Croat Med J 2022, 63, 156–165, doi:10.3325/cmj.2022.63.156.
Caierão et al.2014	Caierão, J.; Hawkins, P.; Sant’anna, F.H.; da Cunha, G.R.; D’Azevedo, P.A.; McGee, L.; Dias, C. Serotypes and Genotypes of Invasive Streptococcus Pneumoniae before and after PCV10 Implementation in Southern Brazil. PLoS One 2014, 9, doi:10.1371/journal.pone.0111129.
Calatayud et al.2010	Calatayud, L.; Ardanuy, C.; Tubau, F.; Rolo, D.; Grau, I.; Pallarés, R.; Martín, R.; Linares, J. Serotype and Genotype Replacement among Macrolide-Resistant Invasive Pneumococci in Adults: Mechanisms of Resistance and Association with Different Transposons. J Clin Microbiol 2010, 48, 1310–1316, doi:10.1128/JCM.01868-09.
Calle-Miguel et al.2017	Calle-Miguel, L.; Perez-Mendez, C.; Miguel-Martinez, M.D.; Lombraña-Alvarez, E.; Garcia-Garcia, E.; Solis-Sanchez, G. Resistance Rates and Phenotypic Characterization of Streptococcus Pyogenes in a Paediatric Population in Northern Spain. Revista Española de Quimioterapia 2017, 30, 90–95.
Canetti et al.2021	Canetti, M.; Carmi, A.; Paret, G.; Goldberg, L.; Adler, A.; Amit, S.; Rokney, A.; Ron, M.; Grisaru-Soen, G. Invasive Group A Streptococcus Infection in Children in Central Israel in 2012-2019. Pediatr Infect Dis J 2021, 40, 612–616, doi:10.1097/INF.0000000000003087.
Cho et al.2022	Cho, Y.N.; Park, S.E.; Cho, E.Y.; Cho, H.K.; Park, J.Y.; Kang, H.-M.; Yun, K.W.; Choi, E.H.; Lee, H. Distribution of Emm Genotypes in Group A Streptococcus Isolates of Korean Children from 2012 to 2019. Journal of Microbiology, Immunology and Infection 2022, doi:10.1016/j.jmii.2022.05.001.
Chochua et al.2017	Chochua, S.; Metcalf, B.J.; Li, Z.; Rivers, J.; Mathis, S.; Jackson, D.; Gertz, R.E.; Srinivasan, V.; Lynfield, R.; van Beneden, C.; et al. Population and Whole Genome Sequence Based Characterization of Invasive Group a Streptococci Recovered in the United States during 2015. mBio 2017, 8, doi:10.1128/mBio.01422-17.
Daoud et al.2011	Daoud, Z.; Kourani, M.; Saab, R.; Abi Nader, M.; Hajjar, M. Resistance of Streptococcus Pneumoniae Isolated from Lebanese Patients Between2005 and 2009. Revista Espanola de Quimioterapia 2011, 24, 84–90.
de la Pedrosa et al.2009	de la Pedrosa, E.G.G.; Baquero, F.; Loza, E.; Nadal-Serrano, J.M.; Fenoll, A.; del Campo, R.; Cantón, R. High Clonal Diversity in Erythromycin-Resistant Streptococcus Pneumoniae Invasive Isolates in Madrid, Spain (2000-07). Journal of Antimicrobial Chemotherapy 2009, 64, 1165–1169, doi:10.1093/jac/dkp364.
de Muri et al.2017	de Muri, G.P.; Sterkel, A.K.; Kubica, P.A.; Duster, M.N.; Reed, K.D.; Wald, E.R. Macrolide and Clindamycin Resistance in Group a Streptococci Isolated from Children with Pharyngitis. Pediatric Infectious Disease Journal 2017, 36, 342–344, doi:10.1097/INF.0000000000001442.
de Souza et al.2016	de Souza, J.P.; Santos, A.R.; de Paula, G.R.; Barros, R.R. Antimicrobial Susceptibility and Genetic Relationships among Streptococcus Dysgalactiae Subsp. Equisimilis Isolates in Rio de Janeiro. Infect Dis 2016, 48, 676–681, doi:10.1080/23744235.2016.1192680.
Debess et al.2018	Debess Magnussen, M.; Erlendsdóttir, H.; Gaini, S.; Gudnason, T.; Kristinsson, K.G. Streptococcus Pneumoniae: Antimicrobial Resistance and Serotypes of Strains Carried by Children and Causing Invasive Disease in the Faroe Islands. Microbial Drug Resistance 2018, 24, 1507–1512, doi:10.1089/mdr.2018.0100.
d'Humières et al.2012	d’Humières, C.; Cohen, R.; Levy, C.; Bidet, P.; Thollot, F.; Wollner, A.; Bingen, E. Decline in Macrolide-Resistant Streptococcus Pyogenes Isolates from French Children. International Journal of Medical Microbiology 2012, 302, 300–303, doi:10.1016/j.ijmm.2012.09.001.
Diawara et al.2016	Diawara, I.; Zerouali, K.; Katfy, K.; Barguigua, A.; Belabbes, H.; Timinouni, M.; Elmdaghri, N. Phenotypic and Genotypic Characterization of Streptococcus Pneumoniae Resistant to Macrolide in Casablanca, Morocco. Infection, Genetics and Evolution 2016, 40, 200–204, doi:10.1016/j.meegid.2016.03.003.
DiPersio et al.2011	DiPersio, L.P.; DiPersio, J.R.; Beach, J.A.; Loudon, A.M.; Fuchs, A.M. Identification and Characterization of Plasmid-Borne Erm(T) Macrolide Resistance in Group B and Group A Streptococcus. Diagn Microbiol Infect Dis 2011, 71, 217–223, doi:10.1016/j.diagmicrobio.2011.07.010.
Dobrut et al.2022	Dobrut, A.; Ochońska, D.; Brzozowska, E.; Górska, S.; Kaszuba-Zwoinska, J.; Gołda-Cępa, M.; Gamian, A.; Brzychczy-Wloch, M. Molecular Characteristic, Antibiotic Resistance, and Detection of Highly Immunoreactive Proteins of Group B Streptococcus Strains Isolated from Urinary Tract Infections in Polish Adults. Front Microbiol 2022, 13, doi:10.3389/fmicb.2022.809724.
Dunne et al.2016	Dunne, E.M.; Carville, K.; Riley, T. v.; Bowman, J.; Leach, A.J.; Cripps, A.W.; Murphy, D.; Jacoby, P.; Lehmann, D. Aboriginal and Non-Aboriginal Children in Western Australia Carry Different Serotypes of Pneumococci with Different Antimicrobial Susceptibility Profiles. Pneumonia 2016, 8, 15, doi:10.1186/s41479-016-0015-9.
Ergin et al.2003	Ergin, A.; Ercis, S.; Hasçelik, G. In Vitro Susceptibility, Tolerance and MLS Resistance Phenotypes of Group C and Group G Streptococci Isolated in Turkey between 1995 and 2002. Int J Antimicrob Agents 2003, 22, 160–163, doi:10.1016/S0924-8579(03)00081-5.
Farmand et al.2012	Farmand, S.; Henneke, P.; Hufnagel, M.; Berner, R. Significant Decline in the Erythromycin Resistance of Group A Streptococcus Isolates at a German Paediatric Tertiary Care Centre. European Journal of Clinical Microbiology and Infectious Diseases 2012, 31, 707–710, doi:10.1007/s10096-011-1362-3.
Farrell et al. 2008	Farrell, D.J.; Couturier, C.; Hryniewicz, W. Distribution and Antibacterial Susceptibility of Macrolide Resistance Genotypes in Streptococcus Pneumoniae: PROTEKT Year 5 (2003-2004). Int J Antimicrob Agents 2008, 31, 245–249, doi:10.1016/j.ijantimicag.2007.10.022.
Fay et al.2021	Fay, K.; Onukwube, J.; Chochua, S.; Schaffner, W.; Cieslak, P.; Lynfield, R.; Muse, A.; Smelser, C.; Harrison, L.H.; Farley, M.; et al. Patterns of Antibiotic Nonsusceptibility among Invasive Ggroup A Streptococcus Infections - United States, 2006-2017. Clinical Infectious Diseases 2021, 73, 1957–1964, doi:10.1093/cid/ciab575.
Fernandez-Delgado et al.2021	Fernández-Delgado, L.; Càmara, J.; González-Díaz, A.; Grau, I.; Shoji, H.; Tubau, F.; Martí, S.; Ángeles Domínguez, M.; Carratalà, J.; Yuste, J.; et al. Serotypes in Adult Pneumococcal Pneumonia in Spain in the Era of Conjugate Vaccines. Microorganisme 2021, 9, doi:10.3390/microorganisms.
Foster-Nyarko et al.2017	Foster-Nyarko, E.; Kwambana, B.; Ceesay, F.; Jawneh, K.; Darboe, S.; Mulwa, S.N.; Ceesay, B.; Secka, O.O.; Adetifa, I.; Antonio, M. Incidence of Macrolide-Lincosamide-Streptogramin B Resistance amongst Beta-Haemolytic Streptococci in the Gambia. BMC Res Notes 2017, 10, doi:10.1186/s13104-017-2427-x.
Friães et al.2012	Friães, A.; Pinto, F.R.; Silva-Costa, C.; Ramirez, M.; Melo-Cristino, J. Group A Streptococci Clones Associated with Invasive Infections and Pharyngitis in Portugal Present Differences in Emm Types, Superantigen Gene Content and Antimicrobial Resistance. 2012, doi:10.1186/1471-2180-12-280.
Friães et al.2019	Friães, A.; Melo-Cristino, J.; Ramirez, M.; Vaz, T.; Gião, M.; Ferreira, R.; Fonseca, A.B.; Oliveira, H.; Silva, A.C.; Costa, H.; et al. Changes in Emm Types and Superantigen Gene Content of Streptococcus Pyogenes Causing Invasive Infections in Portugal. Sci Rep 2019, 9, doi:10.1038/s41598-019-54409-2.
Fujita et al.2017	Fujita, T.; Horiuchi, A.; Ogawa, M.; Yoshida, H.; Hirose, Y.; Nagano, N.; Takahashi, T. Genetic Diversity in Streptococcus Dysgalactiae Subsp. Equisimilis Isolates from Patients with Invasive and Noninvasive Infections in a Japanese University Hospital (2014-2015). Jpn J Infect Dis 2017, 70, 100–104, doi:10.7883/yoken.JJID.2015.602.
Gajdács et al.2020	Gajdács, M.; Ábrók, M.; Lázár, A.; Burián, K. Beta-Haemolytic Group A, C and G Streptococcal Infections in Southern Hungary: A 10-Year Population-Based Retrospective Survey (2008–2017) and a Review of the Literature. Infect Drug Resist 2020, 13, 4739–4749, doi:10.2147/IDR.S279157.
Geng et al.2014	Geng, Q.; Zhang, T.; Ding, Y.; Tao, Y.; Lin, Y.; Wang, Y.; Black, S.; Zhao, G. Molecular Characterization and Antimicrobial Susceptibility of Streptococcus Pneumoniae Isolated from Children Hospitalized with Respiratory Infections in Suzhou, China. PLoS One 2014, 9, doi:10.1371/journal.pone.0093752.
Genovese et al.2020	Genovese, C.; D’Angeli, F.; di Salvatore, V.; Tempera, G.; Nicolosi, D. Streptococcus Agalactiae in Pregnant Women: Serotype and Antimicrobial Susceptibility Patterns over Five Years in Eastern Sicily (Italy). European Journal of Clinical Microbiology and Infectious Diseases 2020, 39, 2387–2396, doi:10.1007/s10096-020-03992-8.
Gherardi et al.201	Gherardi, G.; Imperi, M.; Palmieri, C.; Magi, G.; Facinelli, B.; Baldassarri, L.; Pataracchia, M.; Creti, R. Genetic Diversity and Virulence Properties of Streptococcus Dysgalactiae Subsp. Equisimilis from Different Sources. J Med Microbiol 2013, 63, 90–98, doi:10.1099/jmm.0.062109-0.
Golden et al.2019	Golden, A.R.; Baxter, M.R.; Davidson, R.J.; Martin, I.; Demczuk, W.; Mulvey, M.R.; Karlowsky, J.A.; Hoban, D.J.; Zhanel, G.G.; Adam, H.J. Comparison of Antimicrobial Resistance Patterns in Streptococcus Pneumoniae from Respiratory and Blood Cultures in Canadian Hospitals from 2007–16. Journal of Antimicrobial Chemotherapy 2019, 74, IV39–IV47, doi:10.1093/jac/dkz286.
Gonzales et al.2022	Gonzales, B.E.; Mercado, E.H.; Pinedo-Bardales, M.; Hinostroza, N.; Campos, F.; Chaparro, E.; del Águila, O.; Castillo, M.E.; Saenz, A.; Reyes, I.; et al. Increase of Macrolide-Resistance in Streptococcus Pneumoniae Strains after the Introduction of the 13-Valent Pneumococcal Conjugate Vaccine in Lima, Peru. Front Cell Infect Microbiol 2022, 12, doi:10.3389/fcimb.2022.866186.
Gonzalez-Diaz et al.2020	González-Díaz, A.; Càmara, J.; Ercibengoa, M.; Cercenado, E.; Larrosa, N.; Quesada, M.D.; Fontanals, D.; Cubero, M.; Marimón, J.M.; Yuste, J.; et al. Emerging Non-13-Valent Pneumococcal Conjugate Vaccine (PCV13) Serotypes Causing Adult Invasive Pneumococcal Disease in the Late-PCV13 Period in Spain. Clinical Microbiology and Infection 2020, 26, 753–759, doi:10.1016/j.cmi.2019.10.034.
Graux et al.2021	Graux, E.; Hites, M.; Martiny, D.; Maillart, E.; Delforge, M.; Melin, P.; Dauby, N. Invasive Group B Streptococcus among Non-Pregnant Adults in Brussels-Capital Region, 2005–2019. European Journal of Clinical Microbiology and Infectious Diseases 2021, 40, 515–523, doi:10.1007/s10096-020-04041-0.
Grivea et al.2020	Grivea, I.N.; Syrogiannopoulos, G.A.; Michoula, A.N.; Gazeti, G.; Malli, E.; Tsilipounidaki, K.; Fouzas, S.; Anthracopoulos, M.B.; Petinaki, E. Emm Types and Clusters and Macrolide Resistance of Pediatric Group A Streptococcal Isolates in Central Greece during 2011-2017. PLoS One 2020, 15, doi:10.1371/journal.pone.0232777.
Gupta et al.2021	Gupta, V.; Yu, K.C.; Schranz, J.; Gelone, S.P. A Multicenter Evaluation of the US Prevalence and Regional Variation in Macrolide-Resistant S. Pneumoniae in Ambulatory and Hospitalized Adult Patients in the United States. Open Forum Infect Dis 2021, 8, doi:10.1093/ofid/ofab063.
Gutiérrez-Tobar et al.2022	Gutiérrez-Tobar, I.F.; Londoño-Ruiz, J.P.; Mariño-Drews, C.; Beltrán-Higuera, S.; Camacho-Moreno, G.; Leal-Castro, A.L.; Patiño-Niño, J.A.; Álvarez-Olmos, M.I.; Barrero-Barreto, R.; Espinosa, F.; et al. Epidemiological Characteristics and Serotype Distribution of Culture-Confirmed Pediatric Pneumococcal Pneumonia before and after PCV10 Introduction, a Multicenter Study in Bogota, Colombia, 2008–2…
Halperin et al.2016	Halperin, T.; Levine, H.; Korenman, Z.; Burstein, S.; Amber, R.; Sela, T.; Valinsky, L. Molecular Characterization and Antibiotic Resistance of Group G Streptococci in Israel: Comparison of Invasive, Non-Invasive and Carriage Isolates. European Journal of Clinical Microbiology and Infectious Diseases 2016, 35, 1649–1654, doi:10.1007/s10096-016-2705-x.
Hauser et al.2016	Hauser, C.; Kronenberg, A.; Allemann, A.; Mühlemann, K.; Hilty, M. Serotype/Serogroup-Specific Antibiotic Non-Susceptibility of Invasive and Non-Invasive Streptococcus Pneumoniae, Switzerland, 2004 to 2014. Eurosurveillance 2016, 21, 1–10, doi:10.2807/1560-7917.ES.2016.21.21.30239.
Hernstadt et al.2020	Hernstadt, H.; Cheung, A.; Hurem, D.; Vasilunas, N.; Phuong, L.K.; Quinn, P.; Agrawal, R.; Daley, A.J.; Cole, T.; Gwee, A. Changing Epidemiology and Predisposing Factors for Invasive Pneumococcal Disease at Two Australian Tertiary Hospitals. Pediatr Infect Dis J 2020, 39, 1–6, doi:10.1097/INF.0000000000002489.
Hua et al.2019	Hua, C.Z.; Yu, H.; Xu, H.M.; Yang, L.H.; Lin, A.W.; Lyu, Q.; Lu, H.P.; Xu, Z.W.; Gao, W.; Chen, X.J.; et al. A Multi-Center Clinical Investigation on Invasive Streptococcus Pyogenes Infection in China, 2010-2017. BMC Pediatr 2019, 19, doi:10.1186/s12887-019-1536-1.
Ikebe et al.2021	Ikebe, T.; Okuno, R.; Kanda, Y.; Sasaki, M.; Yamaguchi, T.; Otsuka, H.; Kazawa, Y.; Suzuki, M.; Ohya, H.; Uchida, K.; et al. Molecular Characterization and Antimicrobial Resistance of Group A Streptococcus Isolates in Streptococcal Toxic Shock Syndrome Cases in Japan from 2013 to 2018. International Journal of Medical Microbiology 2021, 311, doi:10.1016/j.ijmm.2021.151496.
Imöhl et al.2015	Imöhl, M.; Reinert, R.R.; van der Linden, M. Antibiotic Susceptibility Rates of Invasive Pneumococci before and after the Introduction of Pneumococcal Conjugate Vaccination in Germany. International Journal of Medical Microbiology 2015, 305, 776–783, doi:10.1016/j.ijmm.2015.08.031.
Imöhl et al.2015	Imöhl, M.; van der Linden, M. Antimicrobial Susceptibility of Invasive Streptococcus Pyogenes Isolates in Germany during 2003-2013. PLoS One 2015, 10, doi:10.1371/journal.pone.0137313.
Ip et al. 2002	Ip, M; Lyon, DJ; Leung, T; Cheng, AF. Macrolide resistance and distribution of erm and mef genes among beta-haemolytic streptococci in Hong Kong. Eur J Clin Microbiol Infect Dis. 2002 Mar;21(3):238-40. doi: 10.1007/s10096-001-0686-9. Epub 2002 Mar 19. PMID: 11957032.
Jones et al.2022	Jones, S.; Newton, P.; Payne, M.; Furfaro, L. Epidemiology, Antimicrobial Resistance, and Virulence Determinants of Group B Streptococcus in an Australian Setting. Front Microbiol 2022, 13, doi:10.3389/fmicb.2022.839079.
Kaminska et al.2020	Kaminska, D.; Ratajczak, M.; Szumała-Kąkol, A.; Dlugaszewska, J.; Nowak-Malczewska, D.M.; Gajecka, M. Increasing Resistance and Changes in Distribution of Serotypes of Streptococcus Agalactiae in Poland. Pathogens 2020, 9, 1–14, doi:10.3390/pathogens9070526.
Kastrin et al.2019	Kastrin, T.; Paragi, M.; Erčulj, V.; Žohar Čretnik, T.; Bajec, T.; Čižman, M. Lack of Correlation between Reduced Outpatient Consumption of Macrolides and Macrolide Resistance of Invasive Streptococcus Pneumoniae Isolates in Slovenia during 1997–2017. J Glob Antimicrob Resist 2019, 16, 242–248, doi:10.1016/j.jgar.2018.10.022.
Kawaguchiya et al.2022	Kawaguchiya, M.; Urushibara, N.; Aung, M.S.; Shimada, S.; Nakamura, M.; Ito, M.; Habadera, S.; Kobayashi, N. Molecular Characterization and Antimicrobial Resistance of Streptococcus Agalactiae Isolated from Pregnant Women in Japan, 2017–2021. IJID Reg. 2022, 4, 143–145, doi:10.1016/j.ijregi.2022.07.002.
Kekic et al.2021	Kekic, D.; Gajic, I.; Opavski, N.; Kojic, M.; Vukotic, G.; Smitran, A.; Boskovic, L.; Stojkovic, M.; Ranin, L. Trends in Molecular Characteristics and Antimicrobial Resistance of Group B Streptococci: A Multicenter Study in Serbia, 2015–2020. Sci Rep 2021, 11, doi:10.1038/s41598-020-79354-3.
Kim et al.2012	Kim, S.H.; Song, J.H.; Chung, D.R.; Thamlikitkul, V.; Yang, Y.; Wang, H.; Lu, M.; So, T.M.K.; Hsueh, P.R.; Yasin, R.M.; et al. Changing Trends in Antimicrobial Resistance and Serotypes of Streptococcus Pneumoniae Isolates in Asian Countries: An Asian Network for Surveillance of Resistant Pathogens (ANSORP) Study. Antimicrob Agents Chemother 2012, 56, 1418–1426, doi:10.1128/AAC.05658-11.
Kim et al.2016	Kim, S.H.; Bae, I.K.; Park, D.; Lee, K.; Kim, N.Y.; Song, S.A.; Kim, H.R.; Jeon, G.W.; Urm, S.H.; Shin, J.H. Serotype Distribution and Antimicrobial Resistance of Streptococcus Pneumoniae Isolates Causing Invasive and Noninvasive Pneumococcal Diseases in Korea from 2008 to 2014. Biomed Res Int 2016, 2016, doi:10.1155/2016/6950482.
Kim et al.2021	Kim, J.S.; Jung, B.K.; Kim, J.W.; Kim, G.Y. Prevalence and Antimicrobial Susceptibility of Streptococcus Pneumoniae Isolated from Clinical Samples in the Past 8 Years in Korea. Biomed Res Int 2021, 2021, doi:10.1155/2021/6615334.
Kovács et al.2019	Kovács, E.; Sahin-Tóth, J.; Tóthpál, A.; Kristóf, K.; van der Linden, M.; Tirczka, T.; Dobay, O. Vaccine-Driven Serotype-Rearrangement Is Seen with Latency in Clinical Isolates: Comparison of Carried and Clinical Pneumococcal Isolates from the Same Time Period in Hungary. Vaccine 2019, 37, 99–108, doi:10.1016/j.vaccine.2018.11.026.
Ksia et al.2017	Ksia, S.; Smaoui, H.; Hraoui, M.; Bouafsoun, A.; Boutiba-Ben Boubaker, I.; Kechrid, A. Molecular Characteristics of Erythromycin-Resistant Streptococcus Pyogenes Strains Isolated from Children Patients in Tunis, Tunisia. Microbial Drug Resistance 2017, 23, 633–639, doi:10.1089/mdr.2016.0129.
Lee et al. 2013	Lee, E.K.; Jun, J.K.; Choi, U.Y.; Kwon, H.J.; Kim, K.H.; Kang, J.H. Nasopharyngeal Carriage Rate and Serotypes of Streptococcus Pneumoniae and Antimicrobial Susceptibility in Healthy Korean Children Younger than 5 Years Old: Focus on Influence of Pneumococcal Conjugate Vaccination. Infect Chemother 2013, 45, 76–84, doi:10.3947/ic.2013.45.1.76.
Lei et al.2022	Lei, L.; Wang, X. Determining the Frequency of Streptococcus Pneumoniae Carriers and Its Microbial Resistance in Children. Cell Mol Biol 2022, 68, 203–207, doi:10.14715/cmb/2022.68.2.29.
Leitner et al.2015	Leitner, E.; Zollner-Schwetz, I.; Zarfel, G.; Masoud-Landgraf, L.; Gehrer, M.; Wagner-Eibel, U.; Grisold, A.J.; Feierl, G. Prevalence of Emm Types and Antimicrobial Susceptibility of Streptococcus Dysgalactiae Subsp. Equisimilis in Austria. International Journal of Medical Microbiology 2015, 305, 918–924, doi:10.1016/j.ijmm.2015.10.001.
Li et al.2020	Li, Y.; Rivers, J.; Mathis, S.; Li, Z.; Velusamy, S.; Nanduri, S.A.; van Beneden, C.A.; Snippes-Vagnone, P.; Lynfield, R.; McGee, L.; et al. Genomic Surveillance of Streptococcus Pyogenes Strains Causing Invasive Disease, United States, 2016–2017. Front Microbiol 2020, 11, doi:10.3389/fmicb.2020.01547.
Li et al.2022	Li, Y.; Rivers, J.; Mathis, S.; Li, Z.; McGee, L.; Chochua, S.; Metcalf, B.J.; Fleming-Dutra, K.E.; Nanduri, S.A.; Beall, B. Continued Increase of Erythromycin- and Clindamycin-Nonsusceptibility among Invasive Group A Streptococci Driven by Genomic Clusters, USA, 2018-2019. Clinical Infectious Diseases 2022, doi:10.1093/cid/ciac468.
Liñares et at.2010	Liñares, J.; Ardanuy, C.; Pallares, R.; Fenoll, A. Changes in Antimicrobial Resistance, Serotypes and Genotypes in Streptococcus Pneumoniae over a 30-Year Period. Clinical Microbiology and Infection 2010, 16, 402–410, doi:10.1111/j.1469-0691.2010.03182.x.
Lismond et al.2012	Lismond, A.; Carbonnelle, S.; Verhaegen, J.; Schatt, P.; de Bel, A.; Jordens, P.; Jacobs, F.; Dediste, A.; Verschuren, F.; Huang, T.D.; et al. Antimicrobial Susceptibility of Streptococcus Pneumoniae Isolates from Vaccinated and Non-Vaccinated Patients with a Clinically Confirmed Diagnosis of Community-Acquired Pneumonia in Belgium. Int J Antimicrob Agents 2012, 39, 208–216, doi:10.1016/j.ijantim…
Littauer et al.2006	Littauer, P.; Caugant, D.A.; Sangvik, M.; Høiby, E.A.; Sundsfjord, A.; Simonsen, G.S. Macrolide-Resistant Streptococcus Pyogenes in Norway: Population Structure and Resistance Determinants. Antimicrob Agents Chemother 2006, 50, 1896–1899, doi:10.1128/AAC.50.5.1896-1899.2006.
Lo et al.2015	Lo, H.H.; Nien, H.H.; Cheng, Y.Y.; Su, F.Y. Antibiotic Susceptibility Pattern and Erythromycin Resistance Mechanisms in Beta-Hemolytic Group G Streptococcus Dysgalactiae Subspecies Equisimilis Isolates from Central Taiwan. Journal of Microbiology, Immunology and Infection 2015, 48, 613–617, doi:10.1016/j.jmii.2014.04.003.
Lohrmann et al.2021	Lohrmann, F.; Berg, A.; Wicker, E.; Imm, A.; Krause, G.; Zürn, K.; Berner, R.; Hufnagel, M.; Lander, F. Prevalence of Capsular Serotype, Pilus Island Distribution, and Antibiotic Resistance in Pediatric and Adult Invasive Group B Streptococcus Isolates: Data from a Nationwide Prospective Surveillance Study in Germany. Pediatric Infectious Disease Journal 2021, 76–82, doi:10.1097/INF.0000000000002…
Lopes et al.2018	Lopes, E.; Fernandes, T.; Machado, M.P.; Carriço, J.A.; Melo-Cristino, J.; Ramirez, M.; Martins, E.R.; Oliveira, H.; Vaz, T.; Gião, M.; et al. Increasing Macrolide Resistance among Streptococcus Agalactiae Causing Invasive Disease in Non-Pregnant Adults Was Driven by a Single Capsular-Transformed Lineage, Portugal, 2009 to 2015. Eurosurveillance 2018, 23, doi:10.2807/1560-7917.ES.2018.23.21.17004…
López et al.2018	López, Y.; Parra, E.; Cepas, V.; Sanfeliú, I.; Juncosa, T.; Andreu, A.; Xercavins, M.; Pérez, J.; Sanz, S.; Vergara, A.; et al. Serotype, Virulence Profile, Antimicrobial Resistance and Macrolide-Resistance Determinants in Streptococcus Agalactiae Isolates in Pregnant Women and Neonates in Catalonia, Spain. Enferm Infecc Microbiol Clin 2018, 36, 472–477, doi:10.1016/j.eimc.2017.08.006.
Loubinoux et al.2013	Loubinoux, J.; Plainvert, C.; Collobert, G.; Touak, G.; Bouvet, A.; Poyart, C. Adult Invasive and Noninvasive Infections Due to Streptococcus Dysgalactiae Subsp. Equisimilis in France from 2006 to 2010. J Clin Microbiol 2013, 51, 2724–2727, doi:10.1128/JCM.01262-13.
Lu et al.2016	Lu, B.; Fang, Y.; Huang, L.; Diao, B.; Du, X.; Kan, B.; Cui, Y.; Zhu, F.; Li, D.; Wang, D. Molecular Characterization and Antibiotic Resistance of Clinical Streptococcus Dysgalactiae Subsp. Equisimilis in Beijing, China. Infection, Genetics and Evolution 2016, 40, 119–125, doi:10.1016/j.meegid.2016.01.030.
Lu et al.2017	Lu, B.; Fang, Y.; Fan, Y.; Chen, X.; Wang, J.; Zeng, J.; Li, Y.; Zhang, Z.; Huang, L.; Li, H.; et al. High Prevalence of Macrolide-Resistance and Molecular Characterization of Streptococcus Pyogenes Isolates Circulating in China from 2009 to 2016. Front Microbiol 2017, 8, doi:10.3389/fmicb.2017.01052.
Malli et al.2010	Malli, E.; Tatsidou, E.; Damani, A.; Pantelidi, K.; Petinaki, E. Macrolide-Resistant Streptococcus Pyogenes in Central Greece: Prevalence; Mechanism and Molecular Identification. International Journal of Antimicrobial Agents 2010, 35, 613–614, doi:10.1016/j.ijantimicag.2010.02.002.
Mayanskiy et al. 2014	Mayanskiy, N.; Alyabieva, N.; Ponomarenko, O.; Lazareva, A.; Katosova, L.; Ivanenko, A.; Kulichenko, T.; Namazova-Baranova, L.; Baranov, A. Serotypes and Antibiotic Resistance of Non-Invasive Streptococcus Pneumoniae Circulating in Pediatric Hospitals in Moscow, Russia. International Journal of Infectious Diseases 2014, 20, 58–62, doi:10.1016/j.ijid.2013.11.005.
McGee et al.2021	McGee, L.; Chochua, S.; Li, Z.; Mathis, S.; Rivers, J.; Metcalf, B.; Ryan, A.; Alden, N.; Farley, M.M.; Harrison, L.H.; et al. Multistate, Population-Based Distributions of Candidate Vaccine Targets, Clonal Complexes, and Resistance Features of Invasive Group B Streptococci within the United States, 2015-2017. Clinical Infectious Diseases 2021, 72, 1004–1013, doi:10.1093/cid/ciaa151.
Meehan et al.2018	Meehan, M.; Murchan, S.; Gavin, P.J.; Drew, R.J.; Cunney, R. Epidemiology of an Upsurge of Invasive Group A Streptococcal Infections in Ireland, 2012–2015. Journal of Infection 2018, 77, 183–190, doi:10.1016/j.jinf.2018.05.010.
Megged et al.2013	Megged, O.; Assous, M.; Weinberg, G.; Schlesinger, Y. Inducible Clindamycin Resistance in Beta-Hemolytic Streptococci and Streptococcus Pneumoniae. Israel Medical Association Journal 2013, 15, 27–30.
Mendes et al.2003	Mendes, C.; Marin, M.E.; Quiñones, F.; Súcari, A.; Rossi, F.; Barriga Angulo, G.; Segura, A.; Starling, C.; Mimica Brasília, I.; Francisco de Assis Hospital, S.; et al. Antibacterial Resistance of Community-Acquired Respiratory Tract Pathogens Recovered from Patients in Latin America: Results from the PROTEKT Surveillance Study (1999-2000); 2003; Vol. 7;.
Merino-Díaz et al.2008	Merino-Díaz, L.; Torres-Sánchez, M.J.; Aznar-Martín, J. Prevalence and Mechanisms of Erythromycin and Clindamycin Resistance in Clinical Isolates of β-Haemolytic Streptococci of Lancefield Groups A, B, C and G in Seville, Spain. Clinical Microbiology and Infection 2008, 14, 85–87, doi:10.1111/j.1469-0691.2007.01881.x.
Metcalf et al.2017	Metcalf, B.J.; Chochua, S.; Gertz, R.E.; Hawkins, P.A.; Ricaldi, J.; Li, Z.; Walker, H.; Tran, T.; Rivers, J.; Mathis, S.; et al. Short-Read Whole Genome Sequencing for Determination of Antimicrobial Resistance Mechanisms and Capsular Serotypes of Current Invasive Streptococcus Agalactiae Recovered in the USA. Clinical Microbiology and Infection 2017, 23, 574.e7-574.e14, doi:10.1016/j.cmi.2017.02…
Metcalf et al.2016	Metcalf, B.J.; Chochua, S.; Gertz, R.E.; Li, Z.; Walker, H.; Tran, T.; Hawkins, P.A.; Glennen, A.; Lynfield, R.; Li, Y.; et al. Using Whole Genome Sequencing to Identify Resistance Determinants and Predict Antimicrobial Resistance Phenotypes for Year 2015 Invasive Pneumococcal Disease Isolates Recovered in the United States. Clinical Microbiology and Infection 2016, 22, 1002.e1-1002.e8, doi:10.10…
Michos et al.2009	Michos, A.G.; Bakoula, C.G.; Braoudaki, M.; Koutouzi, F.I.; Roma, E.S.; Pangalis, A.; Nikolopoulou, G.; Kirikou, E.; Syriopoulou, V.P. Macrolide Resistance in Streptococcus Pyogenes: Prevalence, Resistance Determinants, and Emm Types. Diagn Microbiol Infect Dis 2009, 64, 295–299, doi:10.1016/j.diagmicrobio.2009.03.004.
Michos et al.2016	Michos, A.; Koutouzi, F.I.; Tsakris, A.; Chatzichristou, P.; Koutouzis, E.I.; Daikos, G.L.; Stathi, A.; Syriopoulou, V.P. Molecular Analysis of Streptococcus Pyogenes Macrolide Resistance of Paediatric Isolates during a 7 Year Period (2007-13). Journal of Antimicrobial Chemotherapy 2016, 71, 2113–2117, doi:10.1093/jac/dkw116.
Montes et al.2011	Montes, M.; Ardanuy, C.; Tamayo, E.; Domènech, A.; Liñares, J.; Pérez-Trallero, E. Epidemiological and Molecular Analysis of Streptococcus Pyogenes Isolates Causing Invasive Disease in Spain (1998-2009): Comparison with Non-Invasive Isolates. European Journal of Clinical Microbiology and Infectious Diseases 2011, 30, 1295–1302, doi:10.1007/s10096-011-1226-x.
Montes et al.2014	Montes, M.; Tamayo, E.; Mojica, C.; García-Arenzana, J.M.; Esnal, O.; Pérez-Trallero, E. What Causes Decreased Erythromycin Resistance in Streptococcus Pyogenes? Dynamics of Four Clones in a Southern European Region from 2005 to 2012. Journal of Antimicrobial Chemotherapy 2014, 69, 1474–1482, doi:10.1093/jac/dku039.
Muñoz-Almagro et al.2008	Muñoz-Almagro, C.; Jordan, I.; Gene, A.; Latorre, C.; Garcia-Garcia, J.J.; Pallares, R. Emergence of Invasive Pneumococcal Disease Caused by Nonvaccine Serotypes in the Era of 7-Valent Conjugate Vaccine. Clinical Infectious Diseases 2008, 46, 174–182, doi:10.1086/524660.
Muhtarova et al. 2017	Muhtarova, A.A.; Gergova, R.T.; Mitov, I.G. Distribution of Macrolide Resistance Mechanisms in Bulgarian Clinical Isolates of Streptococcus Pyogenes during the Years of 2013–2016. J. Glob. Antimicrob. Resist. 2017, 10, 238–242, doi:10.1016/j.jgar.2017.05.026.
Naseer et al.2016	Naseer, U.; Steinbakk, M.; Blystad, H.; Caugant, D.A. Epidemiology of Invasive Group A Streptococcal Infections in Norway 2010–2014: A Retrospective Cohort Study. European Journal of Clinical Microbiology and Infectious Diseases 2016, 35, 1639–1648, doi:10.1007/s10096-016-2704-y.
Negash et al.2021	Negash, A.A.; Asrat, D.; Abebe, W.; Aseffa, A.; Vaneechoutte, M. Phenotypic and Molecular Characterization of Penicillin and Macrolide-Resistant Streptococcus Pneumoniae Serotypes among Pediatric Patients in Addis Ababa, Ethiopia. Infect Drug Resist 2021, 14, 1765–1772, doi:10.2147/IDR.S309876.
Okade et al. 2014	Okade, H.; Funatsu, T.; Eto, M.; Furuya, Y.; Mizunaga, S.; Nomura, N.; Mitsuyama, J.; Yamagishi, Y.; Mikamo, H. Impact of the Pneumococcal Conjugate Vaccine on Serotype Distribution and Susceptibility Trends of Pediatric Non-Invasive Streptococcus Pneumoniae Isolates in Tokai, Japan over a 5-Year Period. Journal of Infection and Chemotherapy 2014, 20, 423–428, doi:10.1016/j.jiac.2014.03.010.
Olivieri et al.2015	Olivieri, R.; Morandi, M.; Zanchi, A.; Tordini, G.; Pozzi, G.; de Luca, A.; Montagnani, F. Evolution of Macrolide Resistance in Streptococcus Pyogenes over 14 Years in an Area of Central Italy. J Med Microbiol 2015, 64, 1186–1195, doi:10.1099/jmm.0.000146.
Park et al.2019	Park, J.H.; Jung, J.; Kim, M.J.; Sung, H.; Kim, M.N.; Chong, Y.P.; Kim, S.H.; Lee, S.O.; Kim, Y.S.; Woo, J.H.; et al. Incidence, Clinical Characteristics, and Outcomes of Streptococcus Dysgalactiae Subspecies Equisimilis Bacteremia in a Tertiary Hospital: Comparison with S. Agalactiae Bacteremia. European Journal of Clinical Microbiology and Infectious Diseases 2019, 38, 2253–2258, doi:10.1007/s1…
Pato et al.2018	Pato, C.; Melo-Cristino, J.; Ramirez, M.; Friães, A. Streptococcus Pyogenes Causing Skin and Soft Tissue Infections Are Enriched in the Recently Emerged Emm89 Clade 3 and Are Not Associated with Abrogation of CovRS. Front Microbiol 2018, 9, doi:10.3389/fmicb.2018.02372.
Pekuz et al.2019	Pekuz, S.; Soysal, A.; Akkoc, G.; Atıcı, S.; Yakut, N.; Gelmez, G.A.; Kadayifci, E.K.; Güneser, D.; Demir, S.O.; Söyletir, G.; et al. Prevalence of Nasopharyngeal Carriage, Serotype Distribution, and Antimicrobial Resistance of Streptococcus Pneumoniae among Children with Chronic Diseases. Jpn J Infect Dis 2019, 72, 7–13, doi:10.7883/yoken.JJID.2017.410.
Peng et al.2021	Peng, S.; Ren, H.; Deng, J.; Zhao, N.; Li, Y.; Li, M.; Yuan, Q.; Zhang, Z.; Luo, L.; Zeng, L.; et al. Genotypic and Phenotypic Characteristics of Streptococcus Pneumoniae from Community-Acquired Pneumonia Patients and Healthy Asymptomatic Participants in Sichuan Province, China. BMC Infect Dis 2021, 21, doi:10.1186/s12879-021-06737-w.
Perez-Trallero et al.2007	Pérez-Trallero, E.; Montes, M.; Orden, B.; Tamayo, E.; García-Arenzana, J.M.; Marimón, J.M. Phenotypic and Genotypic Characterization of Streptococcus Pyogenes Isolates Displaying the MLSB Phenotype of Macrolide Resistance in Spain, 1999 to 2005. Antimicrob Agents Chemother 2007, 51, 1228–1233, doi:10.1128/AAC.01054-06.
Perez-Trallero et al.2011	Pérez-Trallero, E.; Tamayo, E.; Montes, M.; García-Arenzana, J.M.; Iriarte, V. In Vitro Activities of Retapamulin and 16 Other Antimicrobial Agents against Recently Obtained Streptococcus Pyogenes Isolates. Antimicrob Agents Chemother 2011, 55, 2406–2408, doi:10.1128/AAC.01665-10.
Plainvert et al.2020	Plainvert, C.; Hays, C.; Touak, G.; Joubrel-Guyot, C.; Dmytruk, N.; Frigo, A.; Poyart, C.; Tazi, A. Multidrug-Resistant Hypervirulent Group B Streptococcus in Neonatal Invasive Infections, France, 2007–2019. Emerg Infect Dis 2020, 26, 2721–2724, doi:10.3201/eid2611.201669.
Rafei et al.2020	Rafei, R.; Hawli, M.; Osman, M.; Dabboussi, F.; Hamze, M. Distribution of Emm Types and Macrolide Resistance Determinants among Group A Streptococci in the Middle East and North Africa Region. J Glob Antimicrob Resist 2020, 22, 334–348, doi:10.1016/j.jgar.2020.02.005.
Ray et al.2016	Ray, D.; Saha, S.; Sinha, S.; Pal, N.K.; Bhattacharya, B. Molecular Characterization and Evaluation of the Emerging Antibiotic-Resistant Streptococcus Pyogenes from Eastern India. BMC Infect Dis 2016, 16, doi:10.1186/s12879-016-2079-9.
Reijtman et al. 2013	Reijtman, V.; Gagetti, P.; Faccone, D.; Fossati, S.; Eck, P.S.; Hernández, C.; Bernáldez, P.; Lopardo, H.; Corso, A. Macrolide Resistance in Streptococcus pneumoniae Isolated from Argentinian Pediatric Patients Suffering from Acute Otitis Media; 2013; Vol. 45;.
Rodriguez et al.2011	Rodríguez, C.; Rojas, P.; Wozniak, A.; Kalergis, A.M.; Cerón, I.; Riedel, I.; Román, J.C.; Villarroel, L.A.; Berríos, X.; Bavestrello, L.; et al. Resistance Phenotypes and Genotypes of Streptococcus Pyogenes Clinical Isolatesin Chile over a 10-Year Period. Rev Med Chil 2011, 139, 1143–1149.
Rojo-Bezares et al.2021	Rojo-Bezares, B.; Toca, L.; Manuel Azcona-Gutiérrez, J.; Ortega-Unanue, N.; Toledano, P.; Sáenz, Y. Streptococcus Dysgalactiae Subsp. Equisimilis from Invasive and Non-Invasive Infections in Spain: Combining Epidemiology, Molecular Characterization, and Genetic Diversity. European Journal of Clinical Microbiology & Infectious Diseases 2021, 40, 1013–1021, doi:10.1007/s10096-020-04119-9.
Rubinstein et al.2005	Rubinstein, G.; Amoroso, A.M.; Bavdaz, B.; de Bunder, S.; Blazquez, N.; Gutkind, G.O. Low Macrolide Resistance in Streptococcus Pyogenes in Southern Argentina. Int J Antimicrob Agents 2005, 25, 450–451, doi:10.1016/j.ijantimicag.2005.01.010.
Rudolph et al. 2013	Rudolph, K.; Bulkow, L.; Bruce, M.; Zulz, T.; Reasonover, A.; Harker-Jones, M.; Hurlburt, D.; Hennessy, T. Molecular Resistance Mechanisms of Macrolide-Resistant Invasive Streptococcus Pneumoniae Isolates from Alaska, 1986 to 2010. Antimicrob Agents Chemother 2013, 57, 5415–5422, doi:10.1128/AAC.00319-13.
Sanson et al.2019	Sanson, M.A.; Macias, O.R.; Shah, B.J.; Hanson, B.; Vega, L.A.; Alamarat, Z.; Flores, A.R. Unexpected Relationships between Frequency of Antimicrobial Resistance, Disease Phenotype and Emm Type in Group a Streptococcus. Microb Genom 2019, 5, doi:10.1099/mgen.0.000316.
Santana et al.2020	Santana, F.A.F.; de Oliveira, T.V.L.; Filho, M.B. de S.; da Silva, L.S.C.; de Brito, B.B.; de Melo, F.F.; Souza, C.L.; Marques, L.M.; Oliveira, M.V. Streptococcus Agalactiae: Identification Methods, Antimicrobial Susceptibility, and Resistance Genes in Pregnant Women. World J Clin Cases 2020, 8, 3988–3998, doi:10.12998/wjcc.v8.i18.3988.
Setchanova et al.2012	Setchanova, L.P.; Alexandrova, A.; Mitov, I.; Nashev, D.; Kantardjiev, T. Serotype Distribution and Antimicrobial Resistance of Invasive Streptococcus Pneumoniae Isolates in Bulgaria before the Introduction of Pneumococcal Conjugate Vaccine. Journal of Chemotherapy 2012, 24, 12–17, doi:10.1179/1120009X12Z.0000000004.
Setchanova et al.2017	Setchanova, L.; Murdjeva, M.; Stancheva, I.; Alexandrova, A.; Sredkova, M.; Stoeva, T.; Yoneva, M.; Kurchatova, A.; Mitov, I. Serotype Changes and Antimicrobial Nonsusceptibility Rates of Invasive and Non-Invasive Streptococcus Pneumoniae Isolates after Implementation of 10-Valent Pneumococcal Nontypeable Haemophilus Influenzae Protein D Conjugate Vaccine (PHiD-CV) in Bulgaria. Brazilian Journal …
Siira et al.2009	Siira, L.; Rantala, M.; Jalava, J.; Hakanen, A.J.; Huovinen, P.; Kaijalainen, T.; Lyytikäinen, O.; Virolainen, A. Temporal Trends of Antimicrobial Resistance and Clonality of Invasive Streptococcus Pneumoniae Isolates in Finland, 2002 to 2006. Antimicrob Agents Chemother 2009, 53, 2066–2073, doi:10.1128/AAC.01464-08.
Silva et al.2015	Silva, L.G.; Genteluci, G.L.; de Mattos, M.C.; Glatthardt, T.; Sà Figueiredo, A.M.; Ferreira-Carvalho, B.T. Group C Streptococcus Dysgalactiae Subsp. Equisimilis in South-East Brazil: Genetic Diversity, Resistance Profile and the First Report of Human and Equine Isolates Belonging to the Same Multilocus Sequence Typing Lineage. J Med Microbiol 2015, 64, 551–558, doi:10.1099/jmm.0.000052.
Silva-Costa et al.2015	Silva-Costa, C.; Ramirez, M.; Melo-Cristino, J.; Vaz, T.; Gião, M.; Ferreira, R.; Klyeshtorna, I.; Fonseca, A.B.; Oliveira, H.; Silva, A.C.; et al. Declining Macrolide Resistance in Streptococcus Pyogenes in Portugal (2007-13) Was Accompanied by Continuous Clonal Changes. Journal of Antimicrobial Chemotherapy 2015, 70, 2729–2733, doi:10.1093/jac/dkv182.
Silva-Costa et al.2021	Silva-Costa, C.; Gomes-Silva, J.; Teodoro, I.; Ramirez, M.; Melo-Cristino, J. Invasive Pneumococcal Disease in Adults in Portugal: The Importance of Serotypes 8 and 3 (2015–2018). Microorganisms 2021, 9, doi:10.3390/microorganisms9051016.
Sirekbasan et al.2015	Sirekbasan, L.; Gönüllü, N.; Sirekbasan, S.; Kuşkucu, M.; Midilli, K. Phenotypes and Genotypes of Macrolide-Resistant Streptococcus Pneumoniae. Balkan Med J 2015, 32, 84–88, doi:10.5152/balkanmedj.2015.15169.
Slotved et al.2020	Slotved, H.C.; Hoffmann, S. The Epidemiology of Invasive Group B Streptococcus in Denmark From 2005 to 2018. Front Public Health 2020, 8, doi:10.3389/fpubh.2020.00040.
Smit et al.2015	Smit, P.W.; Lindholm, L.; Lyytikäinen, O.; Jalava, J.; Pätäri-Sampo, A.; Vuopio, J. Epidemiology and Emm Types of Invasive Group A Streptococcal Infections in Finland, 2008–2013. European Journal of Clinical Microbiology and Infectious Diseases 2015, 34, 2131–2136, doi:10.1007/s10096-015-2462-2.
Smith et al.2006	Smith, A.J.; Jefferies, J.; Clarke, S.C.; Dowson, C.; Edwards, G.F.S.; Mitchell, T.J. Distribution of Epidemic Antibiotic-Resistant Pneumococcal Clones in Scottish Pneumococcal Isolates Analysed by Multilocus Sequence Typing. Microbiology (N Y) 2006, 152, 361–365, doi:10.1099/mic.0.28419-0.
Southon et al.2020	Southon, S.B.; Beres, S.B.; Kachroo, P.; Ojeda Saavedra, M.; Erlendsdóttir, H.; Haraldsson, G.; Yerramilli, P.; Pruitt, L.; Zhu, L.; Musser, J.M.; et al. Population Genomic Molecular Rpidemiological Study of Macrolide-Resistant Streptococcus Pyogenes in Iceland, 1995 to 2016: Identification of a Large Clonal Population with a Pbp2x Mutation Conferring Reduced in Vitro-Lactam Susceptibility; 2020;
Stacevičiene et al.2016	Stacevičiene, I.; Petraitiene, S.; Vaičiuniene, D.; Alasevičius, T.; Kirsliene, J.; Usonis, V. Antibiotic Resistance of Streptococcus Pneumoniae, Isolated from Nasopharynx of Preschool Children with Acute Respiratory Tract Infection in Lithuania. BMC Infect Dis 2016, 16, doi:10.1186/s12879-016-1544-9.
Sunaoshi et al.2010	Sunaoshi, K.; Murayama, S.Y.; Adachi, K.; Yagoshi, M.; Okuzumi, K.; Chiba, N.; Morozumi, M.; Ubukata, K. Molecular Emm Genotyping and Antibiotic Susceptibility of Streptococcus Dysgalactiae Subsp. Equisimilis Isolated from Invasive and Non-Invasive Infections. J Med Microbiol 2010, 59, 82–88, doi:10.1099/jmm.0.013201-0.
Swedan et al.2016	Swedan, S.F.; Hayajneh, W.A.; Bshara, G.N. Genotyping and Serotyping of Macrolide and Multidrug Resistant Streptococcus Pneumoniae Isolated from Carrier Children. Indian J Med Microbiol 2016, 34, 159–165, doi:10.4103/0255-0857.176840.
Taha et al.2012	Taha, N.; Araj, G.F.; Wakim, R.H.; Kanj, S.S.; Kanafani, Z.A.; Sabra, A.; Khairallah, M.T.; Nassar, F.J.; Shehab, M.; Baroud, M.; et al. Genotypes and Serotype Distribution of Macrolide Resistant Invasive and Non- Invasive Streptococcus Pneumoniae Isolates from Lebanon. Ann Clin Microbiol Antimicrob 2012, 11, doi:10.1186/1476-0711-11-2.
Tali-Maamar et al.2012	Tali-Maamar, H.; Laliam, R.; Bentchouala, C.; Touati, D.; Sababou, K.; Azrou, S.; Azzam, M.; Amhis, W.; Oussadou, L.; Belouni, R.; et al. Serotyping and Antibiotic Susceptibility of Streptococcus Pneumoniae Strains Isolated in Algeria from 2001 to 2010. Med Mal Infect 2012, 42, 59–65, doi:10.1016/j.medmal.2011.12.001.
Tanaka et al.2016	Tanaka, Y.; Gotoh, K.; Teramachi, M.; Ishimoto, K.; Tsumura, N.; Shindou, S.; Yamashita, Y. Molecular Epidemiology, Antimicrobial Susceptibility, and Characterization of Macrolide-Resistant Streptococcus Pyogenes in Japan. Journal of Infection and Chemotherapy 2016, 22, 727–732, doi:10.1016/j.jiac.2016.06.013.
Tesfaye et al.2022	Tesfaye, A.; Melese, A.; Derbie, A. Antimicrobial Resistance Profile and Associated Factors of Group B Streptococci Colonization among Pregnant Women Attending Antenatal Clinics in Jigjiga, Southeast Ethiopia. Int J Microbiol 2022, 2022, doi:10.1155/2022/9910842.
Toda et al.2018	Toda, H.; Satoh, K.; Komatsu, M.; Fukuda, S.; Nakamura, T.; Jikimoto, T.; Nishio, H.; Yamasaki, K.; Maede, T.; Orita, T.; et al. Laboratory Surveillance of Antimicrobial Resistance and Multidrug Resistance among Streptococcus Pneumoniae Isolated in the Kinki Region of Japan, 2001–2015. Journal of Infection and Chemotherapy 2018, 24, 171–176, doi:10.1016/j.jiac.2017.12.010.
Torumkuney et al.2018	Torumkuney, D.; Zemlickova, H.; Maruscak, M.; Morrissey, I. Results from the Survey of Antibiotic Resistance (SOAR) 2014-16 in the Czech Republic. Journal of Antimicrobial Chemotherapy 2018, 73, v22–v27, doi:10.1093/jac/dky067.
Traverso et al.2016	Traverso, F.; Blanco, A.; Villalón, P.; Beratz, N.; Sáez Nieto, J.A.; Lopardo, H. Molecular Characterization of Invasive Streptococcus Dysgalactiae Subsp. Equisimilis. Multicenter Study: Argentina 2011–2012. Rev Argent Microbiol 2016, 48, 279–289, doi:10.1016/j.ram.2016.07.001.
Tsai et al.2021	Tsai, W.C.; Shen, C.F.; Lin, Y.L.; Shen, F.C.; Tsai, P.J.; Wang, S.Y.; Lin, Y.S.; Wu, J.J.; Chi, C.Y.; Liu, C.C. Emergence of Macrolide-Resistant Streptococcus Pyogenes Emm12 in Southern Taiwan from 2000 to 2019. Journal of Microbiology, Immunology and Infection 2021, 54, 1086–1093, doi:10.1016/j.jmii.2020.08.019.
Uddén et al.2021	Uddén, F.; Rünow, E.; Slotved, H.C.; Fuursted, K.; Ahl, J.; Riesbeck, K. Characterization of Streptococcus Pneumoniae Detected in Clinical Respiratory Tract Samples in Southern Sweden 2 to 4 Years after Introduction of PCV13. Journal of Infection 2021, 83, 190–196, doi:10.1016/j.jinf.2021.05.031.
Uh et al.2007	Uh, Y.; Hwang, G.Y.; Jang, I.H.; Cho, H.M.; Noh, S.M.; Kim, N.Y.; Kwon, O.; Yoon, K.J. Macrolide Resistance Trends in β-Hemolytic Streptococci in a Tertiary Korean Hospital. Yonsei Med J 2007, 48, 773–778, doi:10.3349/ymj.2007.48.5.773.
Van Leer Bute et al.2010	van Leer Buter, C.C.; Mouton, J.W.; Klaassen, C.H.W.; Handgraaf, C.M.A.; Sunnen, S.; Melchers, W.J.G.; Sturm, P.D.J. Prevalence and Molecular Mechanism of Macrolide Resistance in β-Haemolytic Streptococci in The Netherlands. Int J Antimicrob Agents 2010, 35, 590–592, doi:10.1016/j.ijantimicag.2010.02.010.
Varghese et al.2020	Varghese, J.; Chochua, S.; Tran, T.; Walker, H.; Li, Z.; Snippes Vagnone, P.M.; Lynfield, R.; McGee, L.; Li, Y.; Metcalf, B.J.; et al. Multistate Population and Whole Genome Sequence-Based Strain Surveillance of Invasive Pneumococci Recovered in the USA during 2017. Clinical Microbiology and Infection 2020, 26, 512.e1-512.e10, doi:10.1016/j.cmi.2019.09.008.
Villalon et al.2021	Villalón, P.; Sáez-Nieto, J.A.; Rubio-López, V.; María, &; Medina-Pascual, J.; Garrido, N.; Carrasco, G.; Pino-Rosa, S.; Valdezate, S. Invasive Streptococcus Pyogenes Disease in Spain: A Microbiological and Epidemiological Study Covering the Period 2007-2019. European Journal of Clinical Microbiology & Infectious Diseases 2021, 40, 2295–2303, doi:10.1007/s10096-021-04279-2.
Villaseñor-Sierra et al.2012	Villaseñor-Sierra, A.; Katahira, E.; Jaramillo-Valdivia, A.N.; Barajas-García, M. de los A.; Bryant, A.; Morfín-Otero, R.; Márquez-Díaz, F.; Tinoco, J.C.; Sánchez-Corona, J.; Stevens, D.L. Phenotypes and Genotypes of Erythromycin-Resistant Streptococcus Pyogenes Strains Isolated from Invasive and Non-Invasive Infections from Mexico and the USA during 1999-2010. International Journal of Infectious…
Vuillemin et al.2021	Vuillemin, X.; Hays, C.; Plainvert, C.; Dmytruk, N.; Louis, M.; Touak, G.; Saint-Pierre, B.; Adoux, L.; Letourneur, F.; Frigo, A.; et al. Invasive Group B Streptococcus Infections in Non-Pregnant Adults: A Retrospective Study, France, 2007–2019. Clinical Microbiology and Infection 2021, 27, 129.e1-129.e4, doi:10.1016/j.cmi.2020.09.037.
Watkins et al.2019	Francois Watkins, L.K.; McGee, L.; Schrag, S.J.; Beall, B.; Jain, J.H.; Pondo, T.; Farley, M.M.; Harrison, L.H.; Zansky, S.M.; Baumbach, J.; et al. Epidemiology of Invasive Group B Streptococcal Infections among Nonpregnant Adults in the United States, 2008-2016. JAMA Intern Med 2019, 179, 479–488, doi:10.1001/jamainternmed.2018.7269.
Wajima et al.2016	Wajima, T.; Morozumi, M.; Hanada, S.; Sunaoshi, K.; Chiba, N.; Iwata, S.; Ubukata, K. Molecular Characterization of Invasive Streptococcus Dysgalactiae Subsp. Equisimilis, Japan. Emerg Infect Dis 2016, 22, 247–254, doi:10.3201/eid2202.141732.
Wang et al.2019	Wang, C.Y.; Chen, Y.H.; Fang, C.; Zhou, M.M.; Xu, H.M.; Jing, C.M.; Deng, H.L.; Cai, H.J.; Jia, K.; Han, S.Z.; et al. Antibiotic Resistance Profiles and Multidrug Resistance Patterns of Streptococcus Pneumoniae in Pediatrics: A Multicenter Retrospective Study in Mainland China. Medicine (United States) 2019, 98, doi:10.1097/MD.0000000000015942.
Wierzbowski et al.2007	Wierzbowski, A.K.; Nichol, K.; Laing, N.; Hisanaga, T.; Nikulin, A.; Karlowsky, J.A.; Hoban, D.J.; Zhanel, G.G. Macrolide Resistance Mechanisms among Streptococcus Pneumoniae Isolated over 6 Years of Canadian Respiratory Organism Susceptibility Study (CROSS) (1998-2004). Journal of Antimicrobial Chemotherapy 2007, 60, 733–740, doi:10.1093/jac/dkm273.
Xu et al.2010	Xu, X.; Cai, L.; Xiao, M.; Kong, F.; Oftadeh, S.; Zhou, F.; Gilbert, G.L. Distribution of Serotypes, Genotypes, and Resistance Determinants among Macrolide-Resistant Streptococcus Pneumoniae Isolates. Antimicrob Agents Chemother 2010, 54, 1152–1159, doi:10.1128/AAC.01268-09.
Zhao et al.2017	Zhao, C.; Li, Z.; Zhang, F.; Zhang, X.; Ji, P.; Zeng, J.; Hu, B.; Hu, Z.; Liao, K.; Sun, H.; et al. Serotype Distribution and Antibiotic Resistance of Streptococcus Pneumoniae Isolates from 17 Chinese Cities from 2011 to 2016. BMC Infect Dis 2017, 17, doi:10.1186/s12879-017-2880-0.
Zheng et al.2017	Zheng, P.X.; Chan, Y.C.; Chiou, C.S.; Hsieh, C.L.; Chiang-Ni, C.; Wu, J.J. Highly Prevalent EmmSTG840.0 and EmmSTC839.0 Types of Erythromycin Non-Susceptible Group G Streptococcus Isolated from Bacteremia in Southern Taiwan. Journal of Microbiology, Immunology and Infection 2017, 50, 831–838, doi:10.1016/j.jmii.2016.12.010.
Zhou et al.2011	Zhou, L.; Yu, S.J.; Gao, W.; Yao, K.H.; Shen, A.D.; Yang, Y. hong Serotype Distribution and Antibiotic Resistance of 140 Pneumococcal Isolates from Pediatric Patients with Upper Respiratory Infections in Beijing, 2010. Vaccine 2011, 29, 7704–7710, doi:10.1016/j.vaccine.2011.07.137.
Zhou et al.2022	Zhou, X.; Liu, J.; Zhang, Z.; Cui, B.; Wang, Y.; Zhang, Y.; Xu, H.; Cheng, G.; Liu, Y.; Qin, X. Characterization of Streptococcus Pneumoniae Macrolide Resistance and Its Mechanism in Northeast China over a 20-Year Period. Microbiol Spectr 2022, doi:10.1128/spectrum.00546-22.
Zintgraff et al.2022	Zintgraff, J.; Gagetti, P.; Napoli, D.; Sanchez Eluchans, N.; Irazu, L.; Moscoloni, M.; Regueira, M.; Lara, C.S.; Corso, A. Invasive Streptococcus Pneumoniae Isolates from Pediatric Population in Argentina for the Period 2006–2019. Temporal Progression of Serotypes Distribution and Antibiotic Resistance. Vaccine 2022, 40, 459–470, doi:10.1016/j.vaccine.2021.12.008.
